# Supplementary material for: The Concentrations of Phenolic Compounds and Vitamin C in Japanese Quince (Chaenomeles japonica) Preserves
Source: Foods. 2025 Apr 16;14(8):1369. doi: 10.3390/foods14081369 (PMC12027240; doi:10.3390/foods14081369)
Supplement: Supplementary file 1 [file foods-14-01369-s001.zip]

Archive with 2 entries (2 files):
- foods-3571028-supplementary/foods-3571028-Supplementary Materials-Figures.pdf
- foods-3571028-supplementary/foods-3571028-Supplementary Materials-Tables.pdf
